# Supplementary material for: TransBorrow: genome-guided transcriptome assembly by borrowing assemblies from different assemblers
Source: Genome Res. 2020 Aug;30(8):1181–90. doi: 10.1101/gr.257766.119 (PMC7462071; doi:10.1101/gr.257766.119)
Supplement: Supplemental Material [file supp_gr.257766.119_Supplemental_Code_TransBorrowr.zip]

Archive with 2 entries (2 files):
- TransBorrow_v.1.2.tar
- __MACOSX/._TransBorrow_v.1.2.tar
