# Supplementary material for: TransBorrow: genome-guided transcriptome assembly by borrowing assemblies from different assemblers
Source: Genome Res. 2020 Aug;30(8):1181–90. doi: 10.1101/gr.257766.119 (PMC7462071; doi:10.1101/gr.257766.119)
Supplement: Supplemental Material [file supp_gr.257766.119_Supplemental_Table_S1.xls]

## Sheet: Sheet1
	Supplemental Table S1. Performance of the compared assemblers on simulated data
	Aligners	Level	Measure	TransBorrow	StringTie2	Scallop	Cufflinks	StringTie-Merge	TACO
	HISAT2	Transcript level	Recall	0.5589	0.5291	0.4123	0.367	0.405126	0.4295
			Precision	0.53513	0.458235	0.389878	0.439769	0.373291	0.348577
			Correct transcripts	10663	10094	7865	7002	7729	8194
		Gene level	Recall	0.622502	0.593083	0.466876	0.445318	0.472191	0.515383
			Precision	0.69352	0.497301	0.492188	0.450136	0.39083	0.455237
			Correct genes	8316	7923	6237	5949	6308	6885
	STAR	Transcript level	Recall	0.571234	0.563948	0.53124	0.412307	0.527466	0.526785
			Precision	0.603233	0.514908	0.559976	0.444382	0.498786	0.530063
			Correct transcripts	10898	10759	10135	7866	10063	10050
		Gene level	Recall	0.623924	0.6234	0.591511	0.492627	0.604237	0.618983
			Precision	0.659571	0.5891	0.639424	0.479735	0.491326	0.547181
			Correct genes	8335	8328	7902	6581	8072	8269
