# Supplementary material for: TransBorrow: genome-guided transcriptome assembly by borrowing assemblies from different assemblers
Source: Genome Res. 2020 Aug;30(8):1181–90. doi: 10.1101/gr.257766.119 (PMC7462071; doi:10.1101/gr.257766.119)
Supplement: Supplemental Material [file supp_gr.257766.119_Supplemental_Table_S2.xls]

## Sheet: Sheet1
	Supplemental Table S2. Performance of the compared assemblers at transcript level on real data
	Data set	Aligner	Measure	TransBorrow	StringTie2	Scallop	Cufflinks	StringTie-Merge	TACO
	R1	HISAT2	Recall	0.191743	0.158703	0.159101	0.0892117	0.136138	0.142081
			Precision	0.270651	0.26819	0.283746	0.141055	0.242475	0.251386
			Correct transcripts	15907	13166	13199	7401	11294	11787
		STAR	Recall	0.180195	0.1571	0.163018	0.092635	0.129098	0.145263
			Precision	0.269133	0.272994	0.23518	0.147902	0.239812	0.252965
			Correct transcripts	14949	13033	13524	7685	10710	12051
	R2	HISAT2	Recall	0.177218	0.149879	0.151543	0.0847999	0.133703	0.133956
			Precision	0.306957	0.270805	0.3031	0.158546	0.25911	0.260239
			Correct transcripts	14702	12434	12572	7035	11092	11113
		STAR	Recall	0.165068	0.148047	0.151736	0.0899952	0.127772	0.138199
			Precision	0.297683	0.27094	0.254607	0.167764	0.253437	0.268602
			Correct transcripts	13694	12282	12588	7466	10600	11465
	R3	HISAT2	Recall	0.189344	0.16438	0.165212	0.107088	0.154942	0.153616
			Precision	0.340841	0.308725	0.317202	0.169074	0.287163	0.257574
			Correct transcripts	15708	13637	13706	8884	12854	12744
		STAR	Recall	0.180135	0.162886	0.167129	0.108763	0.148722	0.153423
			Precision	0.329497	0.314886	0.275865	0.167418	0.281118	0.240792
			Correct transcripts	14944	13513	13865	9023	12338	12728
	R4	HISAT2	Recall	0.18128	0.155364	0.153472	0.0963959	0.148192	0.148445
			Precision	0.321552	0.288635	0.298971	0.149818	0.273735	0.247991
			Correct transcripts	15039	12889	12732	7997	12294	12315
		STAR	Recall	0.170239	0.153484	0.154267	0.100205	0.141008	0.147396
			Precision	0.305098	0.292088	0.260673	0.154983	0.262894	0.256654
			Correct transcripts	14123	12733	12798	8313	11698	12228
