# Supplementary material for: TransBorrow: genome-guided transcriptome assembly by borrowing assemblies from different assemblers
Source: Genome Res. 2020 Aug;30(8):1181–90. doi: 10.1101/gr.257766.119 (PMC7462071; doi:10.1101/gr.257766.119)
Supplement: Supplemental Material [file supp_gr.257766.119_Supplemental_Table_S3.xls]

## Sheet: Sheet1
	Supplemental Table S3. Performance of the compared assemblers at gene level on real data
	Data set	Aligner	Measure	TransBorrow	StringTie2	Scallop	Cufflinks	StringTie-Merge	TACO
	R1	HISAT2	Recall	0.321	0.304711	0.302825	0.196346	0.277758	0.283578
			Precision	0.595369	0.421138	0.452861	0.149978	0.298393	0.398338
			Correct transcripts	9873	9372	9314	6039	8543	8722
		STAR	Recall	0.30715	0.303736	0.292226	0.20662	0.269532	0.285724
			Precision	0.557872	0.427728	0.466933	0.161479	0.288689	0.39582
			Correct transcripts	9447	9342	8988	6355	8290	8788
	R2	HISAT2	Recall	0.305036	0.289235	0.284358	0.187209	0.273824	0.270735
			Precision	0.573227	0.395923	0.44668	0.171512	0.315195	0.403381
			Correct transcripts	9382	8896	8746	5758	8422	8327
		STAR	Recall	0.29034	0.288845	0.272946	0.201027	0.266411	0.273531
			Precision	0.531896	0.396006	0.449772	0.189268	0.301416	0.395143
			Correct transcripts	8930	8884	8395	6183	8194	8413
	R3	HISAT2	Recall	0.345222	0.3276	0.32152	0.233638	0.322268	0.316708
			Precision	0.566505	0.409061	0.475113	0.182465	0.327021	0.418644
			Correct transcripts	10618	10076	9889	7186	9912	9741
		STAR	Recall	0.331502	0.326917	0.313522	0.241051	0.312904	0.316416
			Precision	0.531291	0.411247	0.486332	0.18616	0.311638	0.405449
			Correct transcripts	10196	10055	9643	7414	9624	9732
	R4	HISAT2	Recall	0.33238	0.31375	0.30289	0.212179	0.310531	0.307832
			Precision	0.532503	0.379891	0.440619	0.163518	0.310208	0.401953
			Correct transcripts	10223	9650	9316	6526	9551	9468
		STAR	Recall	0.318204	0.311604	0.293917	0.223559	0.299477	0.304874
			Precision	0.500486	0.37967	0.447791	0.173343	0.293036	0.384603
			Correct transcripts	9787	9584	9040	6876	9211	9377
