# Supplementary material for: TransBorrow: genome-guided transcriptome assembly by borrowing assemblies from different assemblers
Source: Genome Res. 2020 Aug;30(8):1181–90. doi: 10.1101/gr.257766.119 (PMC7462071; doi:10.1101/gr.257766.119)
Supplement: Supplemental Material [file supp_gr.257766.119_Supplemental_Table_S4.xls]

## Sheet: Sheet1
	Supplemental Table S4. Summary of the RNA-seq data sets used in this study
	Number	SRA Accession	# of Spots	Read length	Species	Type		*：reads have differnet lengths
	R001	SRR3743144	38016888	125	Homo sapiens	Spike-in
	R002	SRR3743145	32657152	125	Homo sapiens	Spike-in
	R003	SRR4011970	42084475	125	Homo sapiens	Spike-in
	R004	SRR3743147	21623554	125	Homo sapiens	Spike-in
	R005	SRR3743148	20705934	125	Homo sapiens	Spike-in
	R006	SRR3743150	44921140	125	Homo sapiens	Spike-in
	R007	SRR8315696	15917658	76	Homo sapiens	Single-cell
	R008	SRR8315693	7567258	76	Homo sapiens	Single-cell
	R009	ERR2950741	28907402	151	Homo sapiens	Single-cell
	R010	SRR8315695	15938350	76	Homo sapiens	Single-cell
	R011	SRR10517377	30972131	101	Homo sapiens	Normal
	R012	SRR10517375	29469501	101	Homo sapiens	Normal
	R013	SRR10517379	32795723	101	Homo sapiens	Normal
	R014	SRR10517380	30715016	101	Homo sapiens	Normal
	R015	ERR3333442	40312716	76	Arabidopsis thaliana	Normal
	R016	ERR3791876	28563190	76	Zea mays	Normal
	R017	ERR3333440	50576840	76	Arabidopsis thaliana	Normal
	R018	SRR6039761	31262894	101	Zea mays	Normal
	R019	ERR3333441	41916346	76	Arabidopsis thaliana	Normal
	R020	ERR3791877	23172914	76	Zea mays	Normal
	R021	ERR3791878	23385094	76	Zea mays	Normal
	R022	SRR9601296	11662145	100	Zea mays	Normal
	R023	SRR9601297	11678452	100	Zea mays	Normal
	R024	SRR11186381	37529990	*	Drosophila melanogaster	Normal
	R025	SRR11186380	33686405	*	Drosophila melanogaster	Normal
	R026	SRR11186383	36516917	*	Drosophila melanogaster	Normal
	R027	SRR11186382	32473169	*	Drosophila melanogaster	Normal
	R028	DRR205679	31368119	101	Mus musculus	Normal
	R029	ERR3320869	43694729	76	Mus musculus	Normal
	R030	DRR205676	28028951	101	Mus musculus	Normal
	R031	ERR3320855	37147357	76	Mus musculus	Normal
	R032	ERR3320871	45366428	76	Mus musculus	Normal
	R033	ERR3320872	42080704	76	Mus musculus	Normal
	R034	DRR205673	21651656	101	Mus musculus	Normal
	R035	SRR7807492	36080337	100	Homo sapiens	Normal
	R036	ERR3320870	37572349	76	Mus musculus	Normal
	R037	DRR205675	26605951	101	Mus musculus	Normal
	R038	ERR3320877	20066417	76	Mus musculus	Normal
	R039	SRR11171671	20990877	150	Mus musculus	Normal
	R040	SRR11114714	44758212	151	Mus musculus	Normal
	R041	ERR3333443	31843050	76	Arabidopsis thaliana	Normal
	R042	SRR10611964	23892110	*	Homo sapiens	Normal
	R043	SRR11171672	29542391	150	Mus musculus	Normal
	R044	DRR205669	22860728	150	Mus musculus	Normal
	R045	DRR205678	27327190	101	Mus musculus	Normal
	R046	SRR10611963	24220424	*	Homo sapiens	Normal
	R047	SRR7807490	35931587	100	Homo sapiens	Normal
	R048	DRR205670	22760007	150	Mus musculus	Normal
	R049	SRR7807493	35132796	100	Homo sapiens	Normal
	R050	SRR11171675	18834127	150	Mus musculus	Normal
	R051	DRR205674	25948210	101	Mus musculus	Normal
	R052	SRR11171674	19193369	150	Mus musculus	Normal
	R053	SRR11171673	18425690	150	Mus musculus	Normal
	R054	DRR205671	28197082	101	Mus musculus	Normal
	R055	DRR205677	23318089	101	Mus musculus	Normal
	R056	SRR11171670	19751593	150	Mus musculus	Normal
	R057	DRR205672	21012929	101	Mus musculus	Normal
	R058	ERR3320875	18112659	76	Mus musculus	Normal
	R059	SRR10611961	23484713	*	Homo sapiens	Normal
	R060	SRR7536918	61994219	50	Homo sapiens	Normal
	R061	ERR3320874	33736238	76	Mus musculus	Normal
	R062	ERR2403203	43012995	100	Homo sapiens	Normal
	R063	SRR3703185	36085908	50	Caenorhabditis elegans	Normal
	R064	SRR3703183	35246633	50	Caenorhabditis elegans	Normal
	R065	SRR1643228	19632110	100	Homo sapiens	Normal
	R066	SRR3703184	34324525	50	Caenorhabditis elegans	Normal
	R067	SRR6815222	34492981	50	Caenorhabditis elegans	Normal
	R068	SRR7536920	52953348	50	Homo sapiens	Normal
	R069	SRR3703190	37444789	50	Caenorhabditis elegans	Normal
	R070	SRR307903	36010036	76	Homo sapiens	Normal
	R071	SRR3703191	34466279	50	Caenorhabditis elegans	Normal
	R072	SRR10517382	38805610	101	Homo sapiens	Normal
	R073	SRR6019857	16062560	100	Homo sapiens	Normal
	R074	SRR3703187	32872852	50	Caenorhabditis elegans	Normal
	R075	SRR3703186	32294413	50	Caenorhabditis elegans	Normal
	R076	SRR315334	39455691	76	Homo sapiens	Normal
	R077	SRR8867129	46900881	76	Homo sapiens	Normal
	R078	SRR315326	36490394	76	Homo sapiens	Normal
	R079	SRR8315697	13920787	76	Homo sapiens	Normal
	R080	ERR3639849	29167280	131	Homo sapiens	Normal
	R081	SRR8867125	27114142	76	Homo sapiens	Normal
	R082	SRR8588656	35346464	75	Homo sapiens	Normal
	R083	SRR307905	28595307	76	Homo sapiens	Normal
	R084	SRR315330	36936850	76	Homo sapiens	Normal
	R085	SRR7047911	17081450	100	Homo sapiens	Normal
	R086	SRR7047910	13176264	100	Homo sapiens	Normal
	R087	SRR7478778	31568110	75	Homo sapiens	Normal
	R088	SRR8867128	34658407	76	Homo sapiens	Normal
	R089	SRR6013560	23290279	100	Homo sapiens	Normal
	R090	SRR7478767	48854189	75	Homo sapiens	Normal
	R091	SRR11195527	24549353	51	Mus musculus	Normal
	R092	SRR7478782	36411986	75	Homo sapiens	Normal
	R093	SRR10611962	23931929	*	Homo sapiens	Normal
	R094	SRR10039475	29687634	125	Homo sapiens	Normal
	R095	SRR7047912	12528527	100	Homo sapiens	Normal
	R096	SRR7806409	24246666	70	Homo sapiens	Normal
	R097	SRR307913	33983928	76	Homo sapiens	Normal
	R098	ERR2929688	15456604	76	Saccharomyces cerevisiae	Normal
	R099	SRR11074935	3872864	150	Saccharomyces cerevisiae	Normal
	R100	SRR11074934	7293777	150	Saccharomyces cerevisiae	Normal
	R101	ERR2929687	29388754	76	Saccharomyces cerevisiae	Normal
