# Supplementary material for: TransBorrow: genome-guided transcriptome assembly by borrowing assemblies from different assemblers
Source: Genome Res. 2020 Aug;30(8):1181–90. doi: 10.1101/gr.257766.119 (PMC7462071; doi:10.1101/gr.257766.119)
Supplement: Supplemental Material [file supp_gr.257766.119_Supplemental_Table_S5.xls]

## Sheet: Sheet1
	Supplemental Table S5. Running times of the assemblers
		Datasets	R1(data102)		R2(data101)		R3(data100)		R4(data103)
		Tools	Running time	Max mem	Running time	Max_mew	Running time	Max mem	Running time	Max mem
			(min)	(GB)	(min)	(GB)	(min)	(GB)	(min)	(GB)
	Hisat2	Hisat2	76	6.4	58	6.4	41	6.4	37	6.4
		TransBorrow	71	20.7	51	9.9	38	8.8	36	8.3
		Scallop	32	16.4	20	7.9	9	5.2	10	2.8
		StringTie2	16	1.3	11	0.7	6	0.6	5	0.3
		Cufflinks	900	5	564	7.8	106	4.5	109	3.3
		Smerge	0.2	0.1	0.2	0.1	0.2	0.1	0.2	0.1
		taco	4	0.7	4	0.6	4	0.6	3	0.6
	Star	Star	55	30	38	30	24	30	16	30
	Star	TransBorrow	61	8.6	45	3.5	33	5.1	39	2.8
		Scallop	37	17.2	24	8.3	9	1.8	11	1.6
		StringTie2	14	0.5	10	0.4	6	0.3	5	0.3
		Cufflinks	764	24	148	7.4	97	4.2	94	3.4
		Smerge	0.2	0.1	0.2	0.1	0.2	0.1	0.23	0.1
		taco	4	0.7	4	0.6	4	0.6	4	0.6
